# Supplementary material for: The role of sodium channels in sudden unexpected death in pediatrics
Source: Mol Genet Genomic Med. 2020 May 25;8(8):e1309. doi: 10.1002/mgg3.1309 (PMC7434613; doi:10.1002/mgg3.1309)
Supplement: Supplementary file 2 — Table S1‐S2 [file MGG3-8-e1309-s002.xlsx]

## Sheet: S1 Table
S1 Table. All variants in VGSC genes in patients with SIDS or SUDC
Gene	Mutation	cDNA	Protein	Domain	Type	n patients	Age	Inheritance	Function	gnomAD AF	ACMG	Intervar	Predicted outcome	Classification	SIFT	PP2_HDIV	PP2_HVAR	LRT	MA	FATHMM	Reference (PMID)	Remarks
SCN1A	chr2:166073440A>G	c.182T>C	L61P	C	missense	2	22 mo; 20 mo	Inherited; N/A	N/A	0	PS1PM2PM3PP3	Likely Pathogenic	D (6/6)	Pathogenic	D	P	P	D	H	D	26716362, Present cohort
SCN1A	chr2:166866307T>A	c.3924A>T□	E1308D	E	missense	1	7 we	N/A, in cis with E1308	LOF	0.000641621	PS3PM1BS2	Likely Pathogenic	D (2/6)	Conflicting	T	B	B	D	N	D	29601086, Present cohort
SCN1A	chr2:166866345A>T	c.3886T>A□	L1296M	H	missense	1	7 we	N/A, in cis with L1296M	LOF	8.16473e-06	PS3PS4PM1PM2	Pathogenic	D (5/6)	Pathogenic	D	D	D	N	M	D	29601086, Present cohort
SCN1A	chr2:166898933C>A	c.2045G>T	G682V	C	missense	1	2 mo	N/A	LOF	1.23188e-05	PS3 PM1PM2	Likely Pathogenic	D (4/6)	Pathogenic	D	P	P	N	L	D	Present cohort
SCN1B	chr19:35524731G>A	c.536G>A	W179X	H	nonsense	2	2 mo; 4 mo	N/A	LOF	8.188e-06	PS3PM2PP5	Likely Pathogenic	nonsense	Pathogenic							Present cohort
SCN1B	chr19:35524836G>A	c.641G>A	R214Q	C	missense	1	4 mo	N/A	LOF	0.00238929	PS3BS1BS2BP4	Benign	D (1/5)	Conflicting	T	B	B	N/A	N	D	28880023, 22155597
SCN1B	chr19:35524868C>T	c.673C>T	R225C	C	missense	1	5 mo	N/A	LOF	0.000104798	PS3BS2BP4	Likely Benign	D (2/5)	Conflicting	D	B	B	N/A	N	D	28074886, 29915715
SCN1B	chr19:35524997G>A	c.802G>A◆	V268I	C	missense	1	16 mo	Inherited	LOF	9.45639e-05	PS3BP4	Uncertain significance	D (2/5)	Conflicting	D	B	B	N/A	N	D	29572929
SCN3A	chr2:165947252G>A	c.5411C>T	A1804V	C	missense	1	4 mo	N/A	N/A	2.43716e-05	PM1BP1	Uncertain significance	D (5/6)	Pathogenic	D	D	P	D	H	T	Present cohort
SCN3B	chr11:123516353A>C	c.161T>G	V54G	E	missense	1	6 mo	N/A	GOF	3.24965e-05	PS3PM1	Likely Pathogenic	D (5/6)	Pathogenic	D	D	D	D	L	D	20226894
SCN3B	chr11:123516408C>T	c.106G>A	V36M	E	missense	1	6 we	N/A	GOF and LOF	3.25164e-05	PS3PM1BS2	Likely Pathogenic	D (5/6)	Pathogenic	D	D	D	D	M	T	20226894
SCN3B	chr11:123524481A>G	c.29T>C	L10P	E	missense	1		N/A	LOF	0.00019841	PS3PP5	Uncertain significance	D (1/6)	Conflicting	T	B	B	N	L	D	24596401
SCN4A	chr17:62019084C>T	c.4558G>A	E1520K	E	missense	1	2 mo	N/A	LOF	4.06062e-06	PS3PM2	Likely Pathogenic	D (4/6)	Pathogenic	D	P	B	D	L	D	29605429
SCN4A	chr17:62019165T>C	c.4477A>G	M1493V	H	missense	1	3 mo	N/A	WT	0	PM2BS3	Uncertain significance	D (4/6)	Pathogenic	D	B	B	D	M	D	29605429
SCN4A	chr17:62019255G>T	c.4387C>A	R1463S	C	missense	1	3 mo	N/A	GOF	1.08316e-05	PS3PM1	Likely Pathogenic	D (5/6)	Pathogenic	D	D	P	D	L	D	29605429
SCN4A	chr17:62019318C>T	c.4324G>A	V1442M	E	missense	1	5 mo	N/A	LOF	1.29213e-05	PS3PM1	Likely Pathogenic	D (6/6)	Pathogenic	D	D	P	D	M	D	29605429
SCN4A	chr17:62029062C>T	c.2575G>A	G859R	C	missense	1	3 mo	N/A	WT	0	PM2BS3	Uncertain significance	D (3/6)	Conflicting	T	D	P	N	N	D	29605429
SCN4A	chr17:62034727T>C	c.2171A>G	K724R	E	missense	1	5 mo	Inherited	N/A	0	PM2	Uncertain significance	D (6/6)	Pathogenic	D	D	D	D	M	D	Present cohort
SCN4A	chr17:62034853G>C	c.2045C>G	S682W	H	missense	1	3 mo	N/A	GOF	1.23188e-05	PS3	Likely Pathogenic	D (6/6)	Pathogenic	D	D	D	D	H	D	29605429
SCN4A	chr17:62049797A>C	c.307T>G	F103V	C	missense	1	3 mo	Inherited	N/A	2.0311e-05	/	Uncertain significance	D (6/6)	Pathogenic	D	D	P	D	M	D	Present cohort
SCN4B	chr11:118007812G>A	c.617C>T	S206L	C	missense	1	5 mo	N/A	GOF	7.21636e-05	PS3PP5	Uncertain significance	D (5/6)	Pathogenic	D	D	D	D	L	D	20226894
SCN5A	chr3:38591847G>C	c.6016C>G	P2006A	C	missense	2	N/A	N/A	GOF	0.00111565	PS3BS2BP4	Likely Benign	D (1/6)	Conflicting	T	B	B	N	N	D	17210839, 17210841
SCN5A	chr3:38591853A>G	c.6010T>C	F2004L	C	missense	3	N/A	N/A	GOF	0.0019468	PS3PP5BS2BP4BP6	Likely Benign	D (1/6)	Conflicting	T	B	B	N	N	D	17210839, 17210841
SCN5A	chr3:38591979G>A	c.5884C>T	P1962S	C	missense	2	9 mo; 2 mo	N/A	N/A	3e-05	PM2PP3	Uncertain significance	D (5/6)	Pathogenic	D	D	D	N	H	D	29907895
SCN5A	chr3:38592012C>A	c.5851G>T	V1951L	C	missense	1	N/A	N/A	LOF	0.00624859	PS3PP5BS1BS2BP4BP6	Benign	D (2/6)	Conflicting	T	B	B	D	N	D	17210839, 17210841
SCN5A	chr3:38592033G>A	c.5830C>T▵	R1944X	C	nonsense	1	5 mo	N/A	LOF	1.44871e-05	PS3PM2PP5	Likely Pathogenic	nonsense	Pathogenic							28370132, 24631775
SCN5A	chr3:38592137T>C	c.5726A>G	Q1909R	C	missense	1	N/A	N/A	GOF	0	PS3PM2PP5	Likely Pathogenic	D (6/6)	Pathogenic	D	D	D	D	M	D	24596401
SCN5A	chr3:38592174G>A	c.5689C>T	R1897W	C	missense	1	3 mo	N/A	LOF	9.73928e-05	PS3BS2	Uncertain significance	D (5/6)	Pathogenic	D	D	D	D	L	D	28074886
SCN5A	chr3:38592195C>T	c.5668G>A	E1890K	C	missense	1	2 mo	N/A	N/A	8.12203e-06	/	Uncertain significance	D (6/6)	Pathogenic	D	D	D	D	M	D	24631775	Recent cold, antidepressant detected
SCN5A	chr3:38592369G>C	c.5494C>G▵	Q1832E	C	missense	1	5 mo	N/A	LOF	9.74385e-05	PS3	Uncertain significance	D (1/6)	Conflicting	T	B	B	N	N	D	28370132, 24631775, 20129283
SCN5A	chr3:38592386C>T	c.5477G>A	R1826H	C	missense	1	42 dy	N/A	GOF	4.33029e-05	PS3PP5	Uncertain significance	D (6/6)	Pathogenic	D	D	D	D	M	D	11710892, 25637381, 23465283, 24055113, 27077130
SCN5A	chr3:38592543T>C	c.5320A>G	N1774D	C	missense	1	0 dy	De novo	GOF	0	PS2PS3 PM2 PP5	Pathogenic	D (6/6)	Pathogenic	D	D	D	D	H	D	28880023, 24112685
SCN5A	chr3:38592749A>G	c.5114T>C	F1705S	H	missense	1	27 dy	N/A	GOF	0	PS3PM2PP5	Likely Pathogenic	D (4/6)	Pathogenic	D	B	B	D	H	D	18596570
SCN5A	chr3:38592896G>A	c.4967C>T◊	A1656V	C	missense	2	2 mo; 3 mo	N/A	GOF	0	PS3 PM1 PM2 PP3	Likely Pathogenic	D (6/6)	Pathogenic	D	D	D	D	H	D	29907895
SCN5A	chr3:38592971C>T	c.4892G>A	G1631D	H	missense	2	0 dy	De novo	GOF	0	PS2PS3PM2PP5	Pathogenic	D (6/6)	Pathogenic	D	P	P	D	H	D	28880023, 19808432	Two unrelated cases of near-miss SIDS (0 days both)
SCN5A	chr3:38593037G>A	c.4826C>T	S1609L	E	missense	1	N/A	N/A	GOF	1.2213e-05	PS3PP5	Uncertain significance	D (4/6)	Pathogenic	D	B	B	D	M	D	24596401, 25757662
SCN5A	chr3:38596018A>T	c.4565T>A○	F1522Y	C	missense	1	1 dy	CHZ	N/A	0	PM2	Uncertain significance	D (5/6)	Pathogenic	D	P	P	D	L	D	24596401	Compound heterozygous for SCN5A (F1522Y and H558R). Cardiac arrest on day of life 1, resulting in severe hypoxic ischemic injury and death, ECG showed prolonged QTc interval but it was taken early postarrest, healthy siblings carried both variants and had normal ECGs. Ajmaline test (for Brugada syndrome) performed on the parent with the F1522Y variant was negative.
SCN5A	chr3:38597230T>G	c.4459A>C	M1487L	C	missense	1	6 we	N/A	N/A	1.08241e-05	PP5	Uncertain significance	D (4/6)	Pathogenic	D	B	B	D	M	D	24631775	Recent fever
SCN5A	chr3:38597231_38597233del	c.4456_4458delTTC	F1486del	C	silent	1	0 dy	De novo	GOF	0	PS2PS3PM2	Pathogenic	silent	Conflicting							28880023, 24112685
SCN5A	chr3:38597233A>G	c.4456T>C	F1486L	C	missense	1	1 we	N/A	GOF	0	PS3PM2 PP5	Likely Pathogenic	D (4/6)	Pathogenic	D	B	B	D	M	D	17210839, 17210841
SCN5A	chr3:38597951A>C	c.4418T>G	F1473C	C	missense	1	0 dy	De novo	GOF	0	PS2PS3 PM2 PP5	Pathogenic	D (6/6)	Pathogenic	D	D	D	D	H	D	28880023, 18060054
SCN5A	chr3:38601885G>T	c.3998C>A	S1333Y	C	missense	2	1 mo 25 dy; 25 dy	De novo	GOF	0	PS2PS3 PM2 PP5	Pathogenic	D (6/6)	Pathogenic	D	D	D	D	M	D	19322600
SCN5A	chr3:38601895C>G	c.3988G>C	A1330P	C	missense	1	9 we	De novo	GOF	0	PS2PS3 PM2 PP5	Pathogenic	D (6/6)	Pathogenic	D	D	D	D	H	D	28880023, 11535573
SCN5A	chr3:38603958G>A	c.3911C>T	T1304M	C	missense	1	N/A, 2 mo	N/A	GOF	0.000152313	PS3PP5	Uncertain significance	D (6/6)	Pathogenic	D	D	D	D	H	D	17210839, 17210841, 24631775
SCN5A	chr3:38604016T>C	c.3853A>G	S1285G	H	missense	1	4 mo	N/A	N/A	0	PM2	Uncertain significance	D (5/6)	Pathogenic	D	D	D	D	L	D	24631775	In intensive care unit for prematurity with complications
SCN5A	chr3:38607895C>T	c.3840+5G>A◆		/	splicing	1	16 mo	Inherited	LOF	0	PS3PM2	Likely Pathogenic	0.674	Pathogenic							29572929
SCN5A	chr3:38607946T>C	c.3794A>G	K1265R	C	missense	1	11 mo	N/A	N/A	0	PM1 PM2 PP3	Uncertain significance	D (6/6)	Pathogenic	D	P	P	D	H	D	29907895	Found dead in open land
SCN5A	chr3:38616876C>T	c.3578G>A	R1193Q	C	missense	8	4 mo; 6 mo; 1 yr; 19 dy	N/A	GOF	0.00504504	PS3PP5BS1BS2BP4BP6	Benign	D (1/6)	Conflicting	T	B	B	N	L	D	17210839, 17210841, 24596401, 28880023, 15851440
SCN5A	chr3:38618271G>A	c.3392C>T	T1131I	C	missense	1	2 we	N/A	N/A	2.99511e-05	PP5BP4	Uncertain significance	D (1/6)	Conflicting	T	B	B	N	N	D	24631775
SCN5A	chr3:38620896C>T	c.3319G>A	E1107K	C	missense	1	N/A	N/A	GOF	0.000140475	PS3BS2	Uncertain significance	D (2/6)	Conflicting	T	P	B	N	L	D	16453024
SCN5A	chr3:38620899C>A	c.3316G>T	A1106S	C	missense	1	9 mo	N/A	N/A	0	PM2BP4	Uncertain significance	D (2/6)	Conflicting	T	P	B	N	L	D	24631775
SCN5A	chr3:38620907G>T	c.3308C>A◊	S1103Y	C	missense	7	3 mo; 4 mo; 5 mo	3 Hom and 4 N/A	GOF	0.00771227	PS3PP5BS1BS2BP6	Benign	D (2/6)	Conflicting	D	B	B	N	L	D	16453024, 24596401, 29907895
SCN5A	chr3:38620916G>A	c.3299C>T	A1100V	C	missense	1	2 mo	N/A	N/A	5.46345e-05	PP5BS2	Uncertain significance	D (1/6)	Conflicting	T	B	B	N	N	D	24631775
SCN5A	chr3:38620965C>T	c.3250G>A	G1084S	C	missense	1	N/A	N/A	GOF	8.27979e-06	PS3 PM2 PP5BP4	Likely Pathogenic	D (1/6)	Conflicting	T	B	B	N	L	D	18596570, 25856671	Patient also has KCNH2 (T895M)
SCN5A	chr3:38622618G>A	c.3032C>T*	P1011L	C	missense	1	2 mo	N/A	N/A	3.30803e-05	/	Uncertain significance	D (1/6)	Conflicting	T	B	B	N	L	D	24631775	Decedent's mother delivered twin at age 13, one stillborn and one died at 3-4 days old
SCN5A	chr3:38622660G>T	c.2990C>A	A997D	C	missense	1	4 we	N/A	N/A	4.21525e-05	/	Uncertain significance	D (1/6)	Conflicting	T	B	B	N	N	D	24631775
SCN5A	chr3:38622661C>A	c.2989G>T	A997S	C	missense	1	6 we	N/A	GOF	3.73251e-06	PS3PM2PP5BP4BP6	Uncertain significance	D (1/6)	Conflicting	T	B	B	N	N	D	11710892
SCN5A	chr3:38622727G>A	c.2923C>T	R975W	C	missense	1	3 mo 9 dy	N/A	N/A	2.93066e-05	BP4	Uncertain significance	D (5/6)	Pathogenic	D	D	D	N	M	D	19322600	No autopsy, hyperthermia, digestive viral disease, putative hypokalemia
SCN5A	chr3:38622829delinsTT	c.2821_2822delTCinsAA	S941N	C	nonsense	1	44 dy	De novo	GOF	0	PS2PS3PM2PP5	Pathogenic	nonsense	Pathogenic							28880023, 10911008
SCN5A	chr3:38627423A>T	c.2546T>A	I849N	H	missense	1	21 mo	N/A	N/A	0	PM2	Uncertain significance	D (6/6)	Pathogenic	D	D	D	D	H	D	24631775	Mild fever
SCN5A	chr3:38627503C>T	c.2466G>A	W822X	C	nonsense	2	4.6 mo	Inherited	LOF	0	PVS1PS3PM2	Pathogenic	nonsense	Pathogenic				D			28880023, 18551308	Simultaneous SIDS in twins
SCN5A	chr3:38628974C>A	c.2353G>T●	N785Y	H	missense	1	2 mo	N/A	N/A	0	PM1 PM2 PP3	Uncertain significance	D (6/6)	Pathogenic	D	D	P	D	H	D	29907895
SCN5A	chr3:38628998A>G	c.2329T>C●	F777L	C	missense	1	2 mo	N/A	LOF	0	PS3 PM1 PM2 PP3	Likely Pathogenic	D (4/6)	Pathogenic	D	B	B	D	H	D	29907895	Homozygous in the patient
SCN5A	chr3:38629052T>A	c.2275A>T	I759F	H	missense	1	< 1 mo	N/A	N/A	3.23144e-05	PM2PP5	Uncertain significance	D (3/6)	Conflicting	T	B	B	D	M	D	24596401
SCN5A	chr3:38639408G>T	c.2074C>A	Q692K	C	missense	1	1 mo 25 dy	N/A	N/A	0.000332339	BS2BP6	Likely Benign	D (1/6)	Conflicting	T	B	B	N	L	D	19322600	Smoking, sleep position, bedding
SCN5A	chr3:38639416C>T	c.2066G>A	R689H	C	missense	1	N/A	N/A	GOF	0.000101747	PS3BS2	Uncertain significance	D (1/6)	Conflicting	T	B	B	N	L	D	16453024
SCN5A	chr3:38639443C>T	c.2039G>A	R680H	C	missense	1	N/A	N/A	GOF	3.22831e-05	PM2PP5BP6	Uncertain significance	D (1/6)	Conflicting	T	B	B	N	N	D	17210839, 17210841, 21385947, 22677073
SCN5A	chr3:38640439C>A	c.1993G>T	A665S	C	missense	1	4 mo	N/A	N/A	4.994e-05	PM1 PM2 PP3 PP5	Likely Pathogenic	D (4/6)	Pathogenic	T	P	P	N	H	D	29907895
SCN5A	chr3:38640448C>A	c.1984G>T	A662S	C	missense	1	5 mo	N/A	N/A	2.53097e-05	/	Uncertain significance	D (3/6)	Conflicting	D	B	B	N	M	D	24631775
SCN5A	chr3:38645241G>A	c.1852C>T*	L618F	C	missense	1	2 mo	N/A	N/A	0.000598173	BS1BS2BP6	Benign	D (5/6)	Conflicting	D	D	D	N	M	D	24631775	Decedent's mother delivered twin at age 13, one stillborn and one died at 3-4 days old
SCN5A	chr3:38645331GGAGGGC>G	c.1756_1761delGCCCTC	A586_L587del	C	silent	1	N/A	N/A	LOF	0.000146908	PS3	Uncertain significance	silent	Conflicting							17210839, 17210841
SCN5A	chr3:38645393A>T	c.1700T>A	L567Q	C	missense	5	2 mo; 12 mo	Inherited	LOF with WT	8.13041e-06	PM2PP5	Uncertain significance	D (3/6)	Conflicting	T	D	P	N	L	D	28880023, 10711933	Sudden death in five children from the same family, including two SIDS (2 and 12 months)
SCN5A	chr3:38645420T>C	c.1673A>G○	H558R	C	missense	1	1 dy	CHZ	Modifier?	0.223533	PP5BA1BS1BS2BP6	Benign	D (1/6)	Benign	T	B	B	N	N	D	24596401, 12454206, 17210839
SCN5A	chr3:38645490G>A	c.1603C>T	R535X	C	nonsense	1	N/A	N/A	LOF	4.08e-06	PVS1PS3PM2	Pathogenic	nonsense	Pathogenic							24596401
SCN5A	chr3:38645498A>C	c.1595T>G	F532C	C	missense	1	N/A	N/A	WT	1.63389e-05	PP5BS3	Uncertain significance	D (5/6)	Pathogenic	D	D	D	N	M	D	18596570, 15996170	Mutation was previously reported in an adult with paroxysmal atrial fibrillation and atrial tachycardia
SCN5A	chr3:38645522G>T	c.1571C>A	S524Y	C	missense	2	N/A	N/A	GOF	0.00423029	PS3BS1BS2BP6	Benign	D (5/6)	Conflicting	D	D	D	N	M	D	16453024, 15992732
SCN5A	chr3:38646236T>C	c.1502A>G	D501G	C	missense	1	3 mo	N/A	GOF and LOF	0	PM2PP5	Uncertain significance	D (5/6)	Pathogenic	T	D	D	D	M	D	24631775, 26958806
SCN5A	chr3:38646366G>A	c.1372C>T	R458C	C	missense	1	N/A	N/A	GOF	0.000147036	PS3	Uncertain significance	D (3/6)	Conflicting	T	D	P	N	L	D	24596401, 25757662
SCN5A	chr3:38647562G>T	c.1218C>A	N406K	H	missense	1	0 dy	De novo	GOF	0	PS2PS3PM2PP5	Pathogenic	D (6/6)	Pathogenic	D	D	D	D	H	D	28880023, 24112685
SCN5A	chr3:38651289del	c.870delC	T290fsX53	E	nonsense	1	6 mo	Inherited	LOF	0	PVS1PS3PM2	Pathogenic	nonsense	Pathogenic							28880023, 24112685
SCN5A	chr3:38655290G>A	c.647C>T	S216L	E	missense	1	N/A	N/A	GOF	0.0006546	PS3BS2	Uncertain significance	D (6/6)	Pathogenic	D	D	D	D	M	D	17210839, 17210841
SCN5A	chr3:38663927G>A	c.446C>T	A149V	H	missense	1	11 dy	N/A	N/A	0	PM1PM2	Uncertain significance	D (6/6)	Pathogenic	D	D	D	D	M	D	24631775
SCN5A	chr3:38671892G>A	c.302C>T	T101I	C	missense	1	5 mo	N/A	N/A	4.01e-06	PM2 PP3	Uncertain significance	D (6/6)	Pathogenic	D	D	P	D	H	D	29907895
SCN9A	chr2:167055492C>T	c.5624G>A	R1875Q	C	missense	1	8 yr	Inherited	N/A	1.624e-05	/	Uncertain significance	D (6/6)	Pathogenic	D	D	P	D	M	D	Present cohort
SCN10A	chr3:38739727C>T	c.4984G>A	G1662S	PF	missense	1		N/A	GOF	0.00137557	PS3PM1BS2	Likely Pathogenic	D (6/6)	Conflicting	D	D	D	D	M	D	28074886, 24006052
SCN10A	chr3:38739931G>A	c.4780C>T	R1594C	H	missense	1	4 mo	N/A	N/A	3.24982e-05	PM1	Uncertain significance	D (6/6)	Pathogenic	D	D	D	D	M	D	28074886
SCN10A	chr3:38743419C>T	c.4568G>A	C1523Y	H	missense	1	4 mo	N/A	WT	0.00113726	BS3BP6	Likely Benign	D (6/6)	Conflicting	D	D	D	D	M	D	28074886
SCN10A	chr3:38748769C>G	c.4368+1G>C		/	splicing	1		N/A	N/A	1.22e-05	/	Uncertain significance	1	Pathogenic							Present cohort
SCN10A	chr3:38764982G>C	c.3300C>G	I1101M	C	missense	1		N/A	N/A	0.00103408	PM1BS1BP4	Likely Benign	D (3/6)	Conflicting	T	D	D	N	L	D	26846766
SCN10A	chr3:38833625G>C	c.305C>G	S102C	C	missense	1	3 mo 22 dy	Inherited	N/A	4.069e-06	PM2	Uncertain significance	D (5/6)	Pathogenic	D	D	P	D	L	D	Present cohort

## Sheet: S2 Table
S2 Table. Patients with variants at a paralog position
Gene	Variant	Paralog mapping	Parazscore	Number	gnomAD AF	Zygosity	Functional	Pathogenicity Prediction	Intervar classification
SCN5A	F532C	SCN1A;SCN5A	-1.48	1	1.63389e-05	Unknown	WT	Pathogenic	VUS
SCN1A	E1308D	SCN1A;SCN5A	-1.23	1	0.000641621	CHZ	LOF	Conflicting	LP
SCN5A	S216L	SCN2A;SCN9A;SCN8A	-0.49	1	0.0006546	Unknown	GOF	Pathogenic	VUS
SCN3A	A1804V	SCN1A	-0.49	1	2.43716e-05	Unknown	N/A	Pathogenic	VUS
SCN4A; SCN10A	F103V; S102C	SCN4A; SCN10A	-0.25	1	2.03E-05; 4.07E-06	Inherited	N/A	Pathogenic	VUS
SCN5A	N1774D	SCN8A;SCN5A	0	1	0	De novo	GOF	Pathogenic	P
SCN9A	R1875Q	SCN5A	0	1	1.624e-05	Inherited	N/A	Pathogenic	VUS
SCN5A	S1609L	SCN4A;SCN5A	0	1	1.2213e-05	Unknown	GOF	Pathogenic	VUS
SCN5A	S1333Y	SCN2A;SCN5A	0	2	0	De novo	GOF	Pathogenic	P
SCN4A	S682W	SCN1A	0	1	1.23188e-05	Unknown	GOF	Pathogenic	LP
SCN4A	K724R	SCN2A	0.25	1	0	Inherited	N/A	Pathogenic	VUS
SCN5A	G1631D	SCN1A;SCN2A;SCN9A;SCN8A;SCN4A;SCN5A	0.25	2	0	De novo	GOF	Pathogenic	P
SCN5A	A1330P	SCN1A;SCN2A;SCN8A;SCN4A;SCN5A	0.25	1	0	De novo	GOF	Pathogenic	P
SCN10A	C1523Y	SCN1A	0.49	1	0.00113726	Unknown	WT	Pathogenic	LB
SCN10A	R1594C	SCN1A;SCN8A;SCN5A	0.49	1	3.24982e-05	Unknown	N/A	Pathogenic	VUS
SCN5A	A1656V	SCN1A; SCN4A; SCN8A; SCN9A	0.49	1	0	Unknown	GOF	Pathogenic	LP
SCN5A	N406K	SCN9A;SCN4A;SCN5A	0.74	1	0	De novo	GOF	Pathogenic	P
SCN4A	R1463S	SCN2A;SCN5A;SCN10A	0.74	1	1.08316e-05	Unknown	GOF	Pathogenic	LP
SCN5A	M1487L	SCN1A;SCN2A;SCN8A;SCN5A	0.74	1	1.08241e-05	Unknown	N/A	Pathogenic	VUS
SCN5A	F1473C	SCN9A;SCN5A	1.23	1	0	De novo	GOF	Pathogenic	P
SCN5A	S941N	SCN4A	1.23	1	0	De novo	GOF	Pathogenic	P
SCN5A	Q1909R	SCN1A;SCN5A	1.23	1	0	Unknown	GOF	Pathogenic	LP
SCN5A	F1705S	SCN1A;SCN5A	1.23	1	0	Unknown	GOF	Pathogenic	LP
SCN5A	F1486L; F1486del	SCN1A;SCN9A;SCN8A;SCN5A	1.23	2	0	Unknown; de novo	GOF	Pathogenic	P
SCN10A	G1662S	SCN1A;SCN4A;SCN5A;SCN10A	1.23	1	0.00137557	Unknown	GOF	Conflicting	LP
